# Supplementary material for: Targeting myelin lipid metabolism as a potential therapeutic strategy in a model of CMT1A neuropathy
Source: Nat Commun. 2018 Aug 2;9:3025. doi: 10.1038/s41467-018-05420-0 (PMC6072747; doi:10.1038/s41467-018-05420-0)
Supplement: Supplementary file 4 — Supplementary Data 1 [file 41467_2018_5420_MOESM4_ESM.xlsx]

## Sheet: Standards SUM
Supl Table 1: Overlap of internal standards and endogenous lipid species. Lipid extractions were performed in the absence of internal lipid standards. Mass spectrometry and data evaluation was performed as described in Methods. Intensities monitored at m/z values corresponding to standards are normalized to the sum of peak intensities monitored for the respective lipid class. Data are presented a…
	Individual standards		Sum of standards for each lipid class
	Intensity IS/Sum of intensities montiored for respective lipid class)x100; %value		Intensity (%)				Intensity (%)
	mean of individual stds*	STDEV	mean of all standards of one lipid class**	STDEV			mean	STDEV
IS PC 26:0	0.0506869	0.0175007	0.107546	0.121192		PC	0.107546	0.121192
IS PC 28:0	0.284699	0.0145376				LPC	0.588595	0.182986
IS PC 40:0	0.0806471	0.0108172				SM	0.385285	0.194218
IS PC 42:0	0.0141502	0.00464516				PE	0.150093	0.140053
						PS	0.677518	0.994929
IS LPC 17:1	0.588595	0.182986				PI	1.78582	0.44652
						PG	1.14082	0.578291
IS SM 32:1;2	0.300034	0.251175	0.385285	0.194218		PA	1.25655	0.755593
IS SM 35:1;2	0.248272	0.084007				Cer	1.68945	1.5964
IS SM 43:1;2	0.607549	0.0923722				HexCer	0.1565	0.187813
						CE	2.10656	0.71829
IS PE 28:2	0.0716794	0.0507512	0.150093	0.140053		DAG	0.6455	0.21756
IS PE 40:2	0.311787	0.0429983				TAG	0.0103666	0.00649149
IS PE 44:2	0.0668112	0.0434806				SCalCer	1.66657	0.41838
IS PS 28:2	0.0650809	0.0340522	0.677518	0.994929
IS PS 40:2	1.82551	0.363011
IS PS 44:2	0.141968	0.0578893
IS PI 32:0	1.78582	0.44652
IS PG 28:2	1.69327	0.338363	1.14082	0.578291
IS PG 40:2	1.18944	0.322501
IS PG 44:2	0.539757	0.477429
IS PA 37:4	1.25655	0.755593
IS Cer 32:1;2	0	0	1.68945	1.5964
IS Cer 35:1;2	1.89558	0.876905
IS Cer 43:1;2	3.17278	1.21612
IS HexCer 32:1;2	0.0386326	0.0156054	0.1565	0.187813
IS HexCer 37:1;2	0.0577817	0.0181598
IS HexCer 45:1;2	0.373086	0.0936903
IS Chol 9:0	2.19874	0.610314	2.10656	0.71829
IS Chol 19:0	2.77432	1.29508
IS Chol 24:1	1.34664	0.536978
IS DAG 34:0	0.6455	0.21756
IS D5-TAG 14:0/16:1/14:0	0.0189194	0.0232397	0.0103666	0.00649149
IS D5-TAG 14:0/16:1/14:0	0.0120238	0.0156535
IS D5-TAG 15:0/18:1/15:0	0.0178413	0.0125537
IS D5-TAG 15:0/18:1/15:0	0.0159109	0.017602
IS D5-TAG 16:0/18:0/16:0	0.0275401	0.0170659
IS D5-TAG 16:0/18:0/16:0	0.00723483	0.00998797
IS D5-TAG 19:0/12:0/19:0	0.0111161	0.0119782
IS D5-TAG 19:0/12:0/19:0	0.0103795	0.0195726
IS D5-TAG 17:0/17:1/17:0	0.00460228	0.0107757
IS D5-TAG 17:0/17:1/17:0	0.00874323	0.0126894
IS D5-TAG 20:4/18:2/20:4	0.000673796	0.00190578
IS D5-TAG 20:4/18:2/20:4	0.00203926	0.00467228
IS D5-TAG 20:2/18:3/20:2	0.00612326	0.011024
IS D5-TAG 20:2/18:3/20:2	0.0080567	0.0120003
IS D5-TAG 20:5/22:6/20:5	0.00544621	0.0136907
IS D5-TAG 20:5/22:6/20:5	0.00913504	0.0157833
IS D5-TAG 20:0/20:1/20:0	0.00999671	0.0110292
IS D5-TAG 20:0/20:1/20:0	0.0108167	0.0118694
IS SGalCer 34:2;3	1.66657	0.41838
*n=4-6
**mean of mean values of individual standards used for each lipid class, e.g. PC: mean_all standards represents the mean of means of IS PC 26:0, 28:0, 40:0 and 42:0
