# Supplementary material for: Targeting myelin lipid metabolism as a potential therapeutic strategy in a model of CMT1A neuropathy
Source: Nat Commun. 2018 Aug 2;9:3025. doi: 10.1038/s41467-018-05420-0 (PMC6072747; doi:10.1038/s41467-018-05420-0)
Supplement: Supplementary file 5 — Supplementary Data 2 [file 41467_2018_5420_MOESM5_ESM.xlsx]

## Sheet: Tabelle1
Pou3f1	sense	5'-GCGTGTCTGGTTCTGCAAC -3'
	antisense	5'-AGGCGCATAAACGTCGTC -3'
cJun	sense	5'-CCTTCTACGACGATGCCCTC -3'
	antisense	5'-GGTTCAAGGTCATGCTCTGTTT -3'
Rplp0	sense	5'-GATGCCCAGGGAAGACAG -3'
	antisense	5'-CACAATGAAGCATTTTGGGTAG -3'
Ppia	sense	5'-AGCACTGGGGAGAAAGGATT -3'
	antisense	5'-AGCCACTCAGTCTTGGCAGT -3'
Mpz	sense	5'-GTCCAGTGAATGGGTCTCAGATG -3'
	antisense	5'-CTTGGCATAGTGGAAGATTGAAA -3'
Mbp	sense	5'-GGCACGCTTTCCAAAATCT -3'
	antisense	5'-CCATGGGAGATCCAGAGC -3
Egr2	sense	5'-TCAATGTTGATCATGCCATCTC -3'
	antisense	5'-CTACCCGGTGGAAGACCTC -3'
Fasn	sense	5'-GTCCACCCCAAGCAGGCACA -3'
	antisense	5'-ACTCACACCCACCCAGACGC -3'
Hmgcr	sense	5'-CAACCTTCTACCTCAGCAAGC -3'
	antisense	5'-CACAGTGCCACACACAATTCG -3'
Chka	sense	5'-TCCTTGCCAGACTCCATAGC -3'
	antisense	5'-AACACTCTCCAGAACCATTGC -3'
Chpt1	sense	5'-GACGGAAAACAAGCCAGAAG -3'
	antisense	5'-TGAAGCACCGATAGCCATAA -3'
Pla2g4a	sense	5'-CGGTGTCCTCTGCCTCTC -3'
	antisense	5'-CGTATGGACTAAATTCTACCCAATC -3'
Etnk1	sense	5'-CAGGACCAGGAGGAGCAG -3'
	antisense	5'-TTGTTTGTGATCCCATCTGTG -3'
Pcyt2	sense	5'-GCGGACTCTCAGTGTGCTG -3'
	antisense	5'-CACCAGGTCCACCTTGAAAT -3'
Pemt	sense	5'-TGGTTGCTCTCCTGTTTGAA -3'
	antisense	5'-GCTTTCCAAAGGTCCCTCAT -3'
Cept1	sense	5'-TCATGGATTGCCCCAAAT -3'
	antisense	5'-CGATGTAAGCCCACAGAGGT -3'
Cers2	sense	5'-CCACAAGTTCATAACTGGAAAGC -3'
	antisense	5'-AGTCGGCTCTTTGCTCCTG -3'
Kdsr	sense	5'-TGAAAAGTACTCCATTAACGACAAA -3'
	antisense	5'-GTCCACAGGACCCAGCTTC -3'
Sptcl1	sense	5'-CGTTCTGACCTTACAGCCAAG -3'
	antisense	5'-AGACGATGTTGTAGTTGAGAGCA -3'
Sptcl2	sense	5'-AGCGGCTCATACCAAAGAAA -3'
	antisense	5'-CCTCATAGGTAGTCTCGTCAAAGG -3'
Cyp51	sense	5'-TTAGAACAGAAAACGGTGTGCGG -3'
	antisense	5'-TGCATCTATCAAGTAAATTCAGATCC -3'
Sgms1	sense	5'-TACACTGTGGACGTGGTGGT -3'
	antisense	5'-AGGAGGTTCATCTGGGAAGC -3'
Idh1	sense	5'-AGTCAGACTCAGTAGCCCAAGG -3'
	antisense	5'-GGTAGTGACGTGTGACAGTGC -3'
Sdch	sense	5'-CGAGCCCACCTTAGTTCTCA -3'
	antisense	5'-TATTCCAGAACCGTGCCATT -3'
Acox1	sense	5'-GCCAGTCTGAAATCAAGCAA -3'
	antisense	5'-TCTCCTTCATGTACCTTCCTACG -3'
Cpt1b	sense	5'-GTGACTGGTGGGAAGAGTACG -3'
	antisense	5'-CTGCTTGTTGGCTCGTGTT -3'
Mdh1	sense	5'-GCTCTACTCGTTCCCTGTCG -3'
	antisense	5'-TTGCTGTCAGGTCCATCTTCT -3'
Acly	sense	5'-GAGGCATGTCTAACGAACTCAA -3'
	antisense	5'-CGTGATCCATGAATGTGGAC -3'
Hadh	sense	5'-GCTCCCTTTCAACCAGCAC -3'
	antisense	5'-CTGGCAAAGATGGTGTGTTC -3'
Acadm	sense	5'-GCCTAAGGAAAATGTGTTAATTGG -3'
	antisense	5'-CTAGCCCGACAGCACCAG -3'
Acsl1	sense	5'-GGCTGCTTATGGATGACCTC -3'
	antisense	5'-CGTGTTTGCTTGTCCAAAAA -3'
