# Supplementary material for: Targeting myelin lipid metabolism as a potential therapeutic strategy in a model of CMT1A neuropathy
Source: Nat Commun. 2018 Aug 2;9:3025. doi: 10.1038/s41467-018-05420-0 (PMC6072747; doi:10.1038/s41467-018-05420-0)
Supplement: Supplementary file 6 — Supplementary Data 3 [file 41467_2018_5420_MOESM6_ESM.xls]

## Sheet: RNA-seq
# Description: Overview of all RNA-seq samples with detailed information about condition, tissue and mapping statistics. Note that "Uniquely Mapped Reads" refers to uniquely mapped to transcript.
Sample Name	Condition	Tissue	Replicate Number	Total Reads	Mapped Reads	Uniquely Mapped Reads	Uniquely Mapped Reads [%]
E21_TG_1	Transgenic	Sciatic nerve	1	24309199	17314550	11175019	0.459703
E21_TG_2	Transgenic	Sciatic nerve	2	27130035	19239240	12728881	0.46918
E21_TG_3	Transgenic	Sciatic nerve	3	28227959	20573353	13173618	0.466687
E21_TG_4	Transgenic	Sciatic nerve	4	21361142	15123110	9990487	0.467694
E21_WT_1	Wild-type	Sciatic nerve	1	24820041	18476121	11596998	0.467243
E21_WT_2	Wild-type	Sciatic nerve	2	22304352	16469178	10565327	0.473689
E21_WT_3	Wild-type	Sciatic nerve	3	17610584	12513835	8339713	0.473563
E21_WT_4	Wild-type	Sciatic nerve	4	34566454	25164923	16524784	0.478058
P6_TG_1	Transgenic	Sciatic nerve	1	21072275	15156424	10539432	0.500156
P6_TG_2	Transgenic	Sciatic nerve	2	29808561	21315998	14742386	0.494569
P6_TG_3	Transgenic	Sciatic nerve	3	24110827	16908903	11756656	0.487609
P6_TG_4	Transgenic	Sciatic nerve	4	33469131	24126946	16527561	0.493815
P6_WT_1	Wild-type	Sciatic nerve	1	17933632	12699347	8895604	0.496029
P6_WT_2	Wild-type	Sciatic nerve	2	34315622	24875707	17397420	0.506983
P6_WT_3	Wild-type	Sciatic nerve	3	18362879	13335339	9346757	0.509003
P6_WT_4	Wild-type	Sciatic nerve	4	33237785	24260462	16902400	0.50853
P18_TG_1	Transgenic	Sciatic nerve	1	16791512	12071760	8358494	0.497781
P18_TG_2	Transgenic	Sciatic nerve	2	22128077	15798727	10954551	0.495052
P18_TG_3	Transgenic	Sciatic nerve	3	23317892	16624373	11480774	0.492359
P18_TG_4	Transgenic	Sciatic nerve	4	21469299	14624966	10087578	0.469861
P18_WT_1	Wild-type	Sciatic nerve	1	17460277	13156039	9245772	0.529532
P18_WT_2	Wild-type	Sciatic nerve	2	25751312	19458492	13681613	0.531298
P18_WT_3	Wild-type	Sciatic nerve	3	13633357	9700644	6899853	0.506101
P18_WT_4	Wild-type	Sciatic nerve	4	25491205	18525941	13121751	0.514756
